# Supplementary material for: Revealing misassembled segments in the bovine reference genome by high resolution linkage disequilibrium scan
Source: BMC Genomics. 2016 Sep 5;17(1):705. doi: 10.1186/s12864-016-3049-8 (PMC5011828; doi:10.1186/s12864-016-3049-8)
Supplement: Additional file 4: Table S1. — Full description of signatures of misassemblies and their estimated true location (XLSX 35 kb) [file 12864_2016_3049_MOESM4_ESM.xlsx]

## Sheet: Misassembled_segments
Alias	CHR_A	BP_A_start	BP_A_end	seglen	CHR_B	BP_B_star_nel	BP_B_end_nel	BP_B_start_hol	BP_B_end_hol	tncont	tnseqcont	tnsnps	nnelsnps	nholsnps		Description of the columns
R1	1	44507685	44801390	293705	1	156813248	157392878	156984543	156776448	21	11	98	81	83
R2	1	44837128	45130787	293659	1	157408686	154947815	156771559	155104060	19	10	94	60	55		CHR_A = Current chromosome
R3	1	45146319	45206037	59718	27	45372915	45341204	45271230	45271230	5	3	20	11	14		BP_A_start = current starting base pair position of the segment
R4	1	47060938	47073191	12253	18	63164090	63164090	63388988	63388988	1	1	2	1	1		BP_A_end = current ending base pair position of the segment
R5	1	52458192	52466112	7920	4	-9	-9	68333258	68333258	1	1	1	0	1		seglen = segment length
R6	1	60578448	60664293	85845	1	5968730	4008972	593068	644161	11	6	34	18	30		CHR_B = Estimated chromosome
R7	1	62160168	62173729	13561	13	42926916	42926916	44703187	44703187	1	1	3	1	2		BP_B_start_nel = estimated starting base pair position of the segment in Nellore
R8	1	82940221	82941440	1219	1	155419326	155419326	155419326	155419326	1	1	1	1	1		BP_A_end_nel = estimated ending base pair position of the segment in Nellore
R9	1	85755693	85769160	13467	4	7068066	6998632	7031374	7034104	1	1	4	4	4		BP_B_start_hol = estimated starting base pair position of the segment in Holstein
R10	1	88322835	88354289	31454	1	142443465	142473820	142460382	142437080	7	4	5	5	3		BP_A_end_holl = estimated ending base pair position of the segment in Holstein
R11	1	94487079	94497655	10576	2	7985920	7985920	-9	-9	1	1	3	2	0		tncont = total number of contigs in the segment
R12	1	94550376	94569370	18994	2	8027738	8025414	7971828	7971828	1	1	6	4	2		tnseqcont = total number of sequence contigs in the segment
R13	1	95095359	95216573	121214	23	30144936	30644338	30122093	30087140	1	1	52	40	45		tnsnps = total number of SNPs in the segment
R14	1	98471943	98508911	36968	4	1444016	1086715	1257623	1142008	11	6	13	7	11		nholsnps = number of SNPs present in Holstein after filtering the data
R15	1	107558346	107570195	11849	1	84828092	64395146	64389976	64389976	3	2	8	7	7		nnelsnps = number of SNPs present in Nellore after filtering the data
R16	1	111624254	111657277	33023	8	113311066	113311066	113172992	113057152	1	1	12	8	8
R17	1	121429483	121452913	23430	7	15409650	15409650	15476020	15496480	1	1	7	4	7
R18	1	130542036	130566788	24752	2	122154494	122154494	-9	-9	1	1	9	1	0		-9 represents missing values
R19	1	137979734	137980534	800	3	63387267	63387267	-9	-9	1	1	1	1	0
R20	1	138430561	138828418	397857	1	158313115	156756463	155618038	154862130	29	15	125	98	117
R21	1	152980257	152981875	1618	21	71411274	71411274	-9	-9	1	1	1	1	0
R22	1	153219189	153222591	3402	14	62343076	62343076	62346378	62346378	1	1	1	1	1
R23	1	154425655	154428849	3194	6	18672406	18672406	18617648	18617648	1	1	1	1	1
R24	2	513008	514764	1756	15	-9	-9	57377715	57377715	1	1	1	0	1
R25	2	60019097	60060716	41619	2	77153652	77191150	77190395	77076304	5	3	15	3	12
R26	2	60202426	60219502	17076	2	77191150	77132545	77082594	77065620	1	1	5	3	2
R27	2	65035189	65040502	5313	4	7650252	7653422	7654220	7655940	3	2	4	4	4
R28	2	99244386	99249665	5279	10	38410258	38410258	37528566	37528566	1	1	1	1	1
R29	2	110788577	110799585	11008	2	135121038	135005556	135133270	135133270	1	1	3	3	1
R30	3	5351144	5352877	1733	1	139755828	139755828	139687182	139687182	1	1	1	1	1
R31	3	8914006	8967656	53650	3	31608622	32114235	32078727	32112177	1	1	22	10	19
R32	3	29578293	29606397	28104	5	41353906	41453535	41486791	41486791	1	1	7	7	6
R33	3	35509336	35510251	915	4	-9	-9	118796496	118796496	1	1	1	0	1
R34	3	65340694	65342165	1471	27	1331612	1331612	1318452	1318452	1	1	1	1	1
R35	3	77187793	77189245	1452	19	-9	-9	40184048	40184048	1	1	1	0	1
R36	4	1	1292	1291	25	-9	-9	28004368	28004368	1	1	1	0	1
R37	4	945828	971820	25992	6	114616924	114616924	114578852	114848747	1	1	12	1	12
R38	4	986300	1013372	27072	6	114595425	115449166	114598640	114598640	5	3	10	2	10
R39	4	15846549	15854805	8256	9	3234038	3234038	3212320	3212320	1	1	1	1	1
R40	4	24796163	24806540	10377	21	17086320	17087850	16659102	17092672	1	1	6	6	6
R41	4	76768224	76779377	11153	7	42664703	42664703	42663806	42663806	1	1	1	1	1
R42	4	83262648	83266175	3527	20	62424906	62424906	-9	-9	1	1	1	1	0
R43	4	90634062	90636990	2928	6	6669519	6669519	-9	-9	1	1	1	1	0
R44	4	94049888	94050928	1040	23	-9	-9	18228186	18228186	1	1	1	0	1
R45	4	96767494	96830911	63417	15	50130459	50460235	53864194	50501412	1	1	24	21	23
R46	5	54057723	54080833	23110	3	13471332	13525342	13471332	13471332	1	1	3	3	3
R47	5	60040059	60040738	679	5	25629390	25629390	-9	-9	1	1	1	1	0
R48	5	107330401	107332059	1658	3	17716765	17716765	17608686	17608686	1	1	1	1	1
R49	5	109138842	109146160	7318	7	35200188	35200188	-9	-9	1	1	1	1	0
R50	5	110274825	110276378	1553	20	45767720	45767720	45599586	45599586	1	1	1	1	1
R51	5	115177953	115197076	19123	7	114442	114442	1009706	1009706	1	1	2	1	1
R52	5	117340008	117377230	37222	23	-9	-9	26746503	26746503	1	1	6	0	1
R53	6	4072883	4081212	8329	17	261404	261404	257184	271016	1	1	2	1	2
R54	6	36740610	36759717	19107	17	30659684	30659684	30567857	30667299	1	1	8	8	5
R55	6	47459966	47462095	2129	7	-9	-9	112399874	112399874	1	1	1	0	1
R56	6	52090733	52094365	3632	18	3960267	3960267	3985296	3985296	1	1	1	1	1
R57	6	58273175	58275194	2019	17	66691188	66691188	66650800	66650800	1	1	1	1	1
R58	6	106491889	107333793	841904	6	118399532	117543556	119420242	118481179	79	40	269	184	206
R59	6	107642282	107663204	20922	6	118452094	119160262	116470392	117596376	7	4	4	2	2
R60	6	107663404	108041671	378267	6	119257687	117557922	117400354	119325504	27	14	117	68	95
R61	6	108046882	108105853	58971	6	118300833	117543556	119160838	118785879	3	2	12	6	8
R62	6	108108653	108234538	125885	6	117543556	117543556	116779502	119325504	5	3	38	13	34
R63	6	108235627	108530274	294647	6	119246936	117979431	119237267	119217711	13	7	75	29	58
R64	6	108556755	108664218	107463	6	118529829	117282325	118665057	118388957	1	1	64	49	60
R65	6	108665599	108911429	245830	6	117282325	113884637	117962468	117376350	23	12	68	38	41
R66	6	108914568	108947058	32490	6	119093850	118280904	117686182	119217190	3	2	8	7	2
R67	6	108949740	109067861	118121	6	119327624	118641156	119293585	119217190	11	6	44	29	31
R68	6	109071939	109122416	50477	6	118280904	119145368	118387226	119217190	5	3	12	9	6
R69	6	109127658	109297676	170018	6	119344480	118281262	119217190	118271177	7	4	37	29	9
R70	6	109301849	109315290	13441	6	119335420	119335420	117131196	117131196	1	1	1	1	1
R71	6	109317280	109384583	67303	6	119335420	119335420	118271177	117061087	1	1	17	14	12
R72	6	109392644	109398921	6277	6	-9	-9	117131196	117131196	1	1	2	0	1
R73	6	109400024	109423835	23811	6	118641985	119335420	118271177	119052728	1	1	7	6	2
R74	6	109425311	109426613	1302	6	117790753	117790753	-9	-9	1	1	1	1	0
R75	6	109433598	109487471	53873	6	119327624	119074412	118221446	118232524	3	2	9	7	2
R76	6	109490846	109517591	26745	6	118786104	118786104	118221446	118221446	5	3	6	5	3
R77	6	109520805	109665393	144588	6	115857936	118935888	118221446	117899383	3	2	23	14	18
R78	6	109667191	109750998	83807	6	114286064	114286064	118271177	118150164	5	3	13	8	9
R79	6	109754419	109870451	116032	6	114286064	118410630	118150164	118386934	9	5	25	20	19
R80	6	110254214	110258097	3883	19	49139840	49023484	49060978	49060978	1	1	3	3	3
R81	7	287888	328312	40424	5	99521128	99524127	99933746	100714274	1	1	9	7	7
R82	7	343645	346066	2421	5	99458714	99458714	100489316	100489316	1	1	1	1	1
R83	7	4756257	4757528	1271	2	-9	-9	129369094	129369094	1	1	1	0	1
R84	7	26257037	26262808	5771	3	60334378	60334378	-9	-9	1	1	2	1	0
R85	7	44669000	44706954	37954	7	-9	-9	24068204	24068204	1	1	6	0	1
R86	7	44828989	44831339	2350	7	24466188	24466188	24678472	24678472	1	1	1	1	1
R87	7	54840950	55042133	201183	23	184475	184475	3193652	6596935	3	2	22	12	9
R88	7	58968299	58978987	10688	23	2424946	3082971	-9	-9	1	1	2	2	0
R89	7	58979088	58997625	18537	23	184475	184475	2089641	2089641	1	1	2	1	1
R90	7	61652591	61659369	6778	20	58104042	58090256	58160727	58161282	1	1	8	3	5
R91	7	95630114	95631955	1841	27	8955084	8955084	8955084	8955084	1	1	1	1	1
R92	7	99832651	99834600	1949	13	64981918	64981918	64978040	64978040	1	1	1	1	1
R93	7	103359604	103362450	2846	3	-9	-9	102649733	102649733	1	1	1	0	1
R94	7	104778533	104779670	1137	22	40314130	40314130	40291787	40291787	1	1	1	1	1
R95	7	108604336	108607831	3495	3	5854176	5854176	-9	-9	1	1	1	1	0
R96	8	2085775	2086794	1019	20	43344830	43344830	43445904	43445904	1	1	1	1	1
R97	8	2145652	2149753	4101	15	46662289	46662289	-9	-9	1	1	1	1	0
R98	8	38275819	38281660	5841	7	42664703	42664703	42663806	42663806	1	1	1	1	1
R99	8	41439850	41440845	995	10	83285797	83285797	-9	-9	1	1	1	1	0
R100	8	44632903	44633631	728	1	73631548	73631548	-9	-9	1	1	1	1	0
R101	8	49840196	49842279	2083	3	118763884	118763884	-9	-9	1	1	1	1	0
R102	8	71495656	71497137	1481	5	26114180	26114180	-9	-9	1	1	1	1	0
R103	8	75864942	75868612	3670	10	42273734	42273734	42263388	42263388	1	1	3	3	3
R104	8	79240195	79260341	20146	11	26517976	26517976	26430036	26410984	3	2	4	2	2
R105	8	89710204	89711529	1325	12	70464240	70464240	72598420	72598420	1	1	1	1	1
R106	8	90361192	90364882	3690	16	69502770	69502770	69397927	69397927	1	1	1	1	1
R107	8	91533296	91535245	1949	3	20898180	20898180	20993374	20993374	1	1	1	1	1
R108	8	96213572	96217116	3544	2	-9	-9	13133737	13133737	1	1	1	0	1
R109	9	1115838	1118198	2360	3	76864544	76864544	-9	-9	1	1	1	1	0
R110	9	2723570	2734118	10548	19	62441659	62232258	-9	-9	1	1	2	2	0
R111	9	5764220	5765883	1663	6	83320652	83320652	83289830	83289830	1	1	1	1	1
R112	9	41642708	41645941	3233	28	1547606	1547606	1450215	1450215	1	1	1	1	1
R113	9	44473027	44477063	4036	23	-9	-9	50055908	50055908	1	1	1	0	1
R114	9	49042263	49049915	7652	15	11254980	11254980	11234376	11234376	1	1	1	1	1
R115	9	49835978	49840449	4471	29	27269027	27269027	27295528	27292852	1	1	4	3	2
R116	9	52239332	52253705	14373	16	58464224	57056164	57980702	58723277	1	1	3	2	3
R117	9	52330587	52364742	34155	16	58409782	58464224	58612777	58261842	1	1	12	8	9
R118	9	52566772	52570326	3554	15	-9	-9	51520208	51520208	1	1	2	0	1
R119	9	63118191	63119136	945	23	27706455	27706455	27599274	27599274	1	1	1	1	1
R120	9	65866045	65874105	8060	7	114442	114442	-9	-9	1	1	1	1	0
R121	9	67005668	67010632	4964	3	102699936	102701140	102740116	102740116	1	1	2	2	1
R122	9	67958223	67960282	2059	19	2869387	2869387	2867737	2867737	1	1	2	1	2
R123	9	72815022	72818463	3441	16	15419759	15419759	15412743	15412743	1	1	1	1	1
R124	9	76120112	76121875	1763	12	70529880	70529880	-9	-9	1	1	1	1	0
R125	9	79735709	79769509	33800	26	51631063	51647957	50722756	51203192	9	5	8	7	4
R126	9	82651690	82653631	1941	23	424904	424904	480942	480942	1	1	1	1	1
R127	9	83681491	83682537	1046	9	19079428	19079428	19075774	19075774	1	1	1	1	1
R128	9	88651830	88659371	7541	4	-9	-9	55646508	55646508	1	1	4	0	3
R129	9	90479047	90480094	1047	18	49592642	49592642	49496094	49496094	1	1	1	1	1
R130	9	91190667	91220393	29726	23	-9	-9	2467921	2089641	1	1	2	0	2
R131	9	91228594	91240465	11871	23	864636	1373530	2089641	2089641	1	1	3	2	1
R132	9	91240566	91295668	55102	23	78840	184475	2089641	2089641	1	1	12	6	7
R133	9	91295769	91342403	46634	23	579656	201638	2089641	2467921	1	1	10	3	4
R134	9	91663192	91666257	3065	16	54670446	54656454	54654108	54707854	1	1	2	2	2
R135	9	94294280	94296328	2048	19	58403465	58403465	58724162	58724162	1	1	1	1	1
R136	9	96968366	96970120	1754	4	-9	-9	41403380	41403380	1	1	1	0	1
R137	9	98101119	98102533	1414	15	83433514	83433514	-9	-9	1	1	1	1	0
R138	9	100275048	100300918	25870	23	184475	184475	2089641	2089641	1	1	4	4	2
R139	9	100306167	100322071	15904	23	-9	-9	2089641	2089641	1	1	3	0	2
R140	9	103343497	103355114	11617	4	83779468	83930350	83777864	83815332	1	1	5	5	5
R141	9	104019930	104053005	33075	23	184475	184475	6596935	2089641	1	1	6	4	5
R142	10	9619857	9620972	1115	7	109397478	109397478	109241632	109241632	1	1	1	1	1
R143	10	21148520	21149589	1069	21	34742124	34742124	34475598	34475598	1	1	1	1	1
R144	10	24165651	24169128	3477	21	-9	-9	32632746	32632746	1	1	1	0	1
R145	10	29761343	29767262	5919	4	117732110	117640187	117815653	117809076	1	1	3	3	3
R146	10	41555888	41571632	15744	3	6438309	6448602	6253716	6574572	5	3	4	4	4
R147	10	45361360	45366344	4984	1	-9	-9	136128512	136128512	1	1	1	0	1
R148	10	60192840	60212611	19771	10	-9	-9	23863612	23863612	1	1	6	0	6
R149	10	87207341	87806376	599035	7	112359188	112582022	110615306	112399874	29	15	143	106	118
R150	10	89304840	89306397	1557	1	155410402	155410402	155411501	155411501	1	1	1	1	1
R151	10	89318840	89320542	1702	11	17732068	17732068	17628255	17628255	1	1	1	1	1
R152	11	14301842	14306561	4719	21	3680102	3680102	21495646	21495646	1	1	1	1	1
R153	11	43128807	43129498	691	11	10647916	10647916	10588642	10588642	1	1	1	1	1
R154	11	50404231	50421316	17085	16	50144122	50118391	49647140	49647140	1	1	5	4	2
R155	11	79420323	79434835	14512	6	50746264	50749986	50502960	50287432	1	1	5	3	3
R156	12	16341013	16342436	1423	17	4779574	4779574	4749640	4749640	1	1	1	1	1
R157	12	20385211	20387042	1831	4	3420020	3420020	1326669	1326669	1	1	1	1	1
R158	12	28109356	28110185	829	5	119934529	119934529	119320750	119320750	1	1	1	1	1
R159	12	32162421	32199628	37207	12	-9	-9	75033850	70788275	1	1	4	0	3
R160	13	3774829	3776246	1417	13	33980866	33980866	33904434	33904434	1	1	1	1	1
R161	13	5062061	5065758	3697	9	16578172	16578172	16557304	16557304	1	1	1	1	1
R162	13	51676584	51677480	896	6	37825918	37825918	37825918	37825918	1	1	1	1	1
R163	13	55189139	55199213	10074	3	119771334	119768905	119760561	119608898	3	2	3	2	2
R164	14	585036	632533	47497	6	-9	-9	122050	122050	1	1	3	0	1
R165	14	693845	744287	50442	6	253408	253408	-9	-9	1	1	3	1	0
R166	14	1114276	1192540	78264	6	259288	223249	1062726	1062726	1	1	6	2	2
R167	14	15911244	15915593	4349	19	2869387	2869387	2867737	2867737	1	1	1	1	1
R168	14	21895633	21908142	12509	3	119469264	119463312	119473381	119608308	3	2	5	4	5
R169	14	32326254	32331873	5619	5	13977769	13977769	-9	-9	1	1	1	1	0
R170	14	32355663	32361302	5639	4	90434568	90434568	-9	-9	1	1	2	2	0
R171	14	32471618	32473240	1622	12	53289891	53289891	53289891	53289891	1	1	1	1	1
R172	14	33649888	33657877	7989	26	2644320	2644320	2677894	2677894	1	1	1	1	1
R173	14	68089840	68179075	89235	14	4418728	3012728	3486916	2249804	7	4	22	21	11
R174	14	69481624	69520614	38990	14	4232408	3522779	4152558	3678048	7	4	13	9	5
R175	14	77276291	77317502	41211	16	45617034	45247504	45073944	45073944	1	1	19	11	17
R176	14	80527214	80534056	6842	3	106890078	106890078	106878126	106878126	1	1	2	2	1
R177	15	543868	718357	174489	23	68374	256744	2089641	2089641	13	7	67	55	48
R178	15	737559	794422	56863	23	256744	68374	2089641	2089641	1	1	22	20	22
R179	15	1129419	1139860	10441	10	54114659	54114659	-9	-9	1	1	1	1	0
R180	15	8201603	8206799	5196	10	94898958	94898958	94843152	94843152	1	1	1	1	1
R181	15	15986838	15989995	3157	17	70343615	70343615	70345636	70345636	1	1	1	1	1
R182	15	20558399	20585624	27225	15	50688462	49495220	50883889	49161504	3	2	7	3	5
R183	15	25064732	25066375	1643	28	19015569	19015569	-9	-9	1	1	1	1	0
R184	15	25555061	25594921	39860	27	45132525	45249862	45271230	45271230	7	4	6	4	6
R185	15	72463837	72475916	12079	8	91717344	91730014	92399780	92399780	1	1	4	4	1
R186	15	77714908	78032207	317299	23	78840	78840	5980726	2089641	17	9	22	16	8
R187	15	82208290	82272721	64431	18	9660958	9311200	8921308	9406812	1	1	34	26	28
R188	16	29361969	29383314	21345	12	72707462	72707462	70551590	70551590	1	1	1	1	1
R189	16	49258388	49671862	413474	16	80139328	77738996	79362402	81433672	63	32	91	53	44
R190	16	54834965	54838813	3848	17	74255120	74255120	-9	-9	1	1	2	1	0
R191	16	55233099	55363627	130528	16	81662014	81646711	80682499	80097509	11	6	29	14	23
R192	16	55458234	55527455	69221	16	81646711	81626328	79417078	79941556	1	1	19	7	13
R193	16	55543542	55573752	30210	16	81543242	81696488	81611709	81620088	7	4	5	2	2
R194	16	64850735	64852193	1458	28	42575706	42575706	42392412	42392412	1	1	1	1	1
R195	16	70655991	70671722	15731	5	34055145	34055145	33841594	33862138	1	1	2	1	2
R196	16	70813807	71152977	339170	16	80433922	81696488	80692988	81200317	59	30	71	33	29
R197	17	8880405	8962985	82580	12	70262825	73028172	76810250	70780350	3	2	4	3	3
R198	17	39885077	39886714	1637	6	3497278	3478508	3464735	3474720	1	1	2	2	2
R199	17	40812470	40916289	103819	6	8774955	4462462	4322540	3170736	13	7	34	31	30
R200	17	41125459	41143795	18336	6	2324405	3476806	3373038	4430558	1	1	5	4	4
R201	17	61828041	61833643	5602	26	50251892	51311630	51314316	51312315	1	1	3	2	3
R202	17	71687463	71690684	3221	11	-9	-9	4563556	4563556	1	1	1	0	1
R203	17	72517861	72525271	7410	7	43479962	43479962	43439492	43439492	1	1	1	1	1
R204	17	72528227	72531972	3745	4	26462204	26462204	27595955	27595955	1	1	1	1	1
R205	18	756111	757467	1356	12	58265070	58265070	-9	-9	1	1	1	1	0
R206	18	8360482	8373983	13501	1	139763691	139763691	139739504	139739504	5	3	5	5	5
R207	18	14706100	14717612	11512	9	15595078	15595078	15946278	15946278	1	1	1	1	1
R208	18	17671743	17677197	5454	1	88963682	89029348	88963044	88963044	1	1	4	3	1
R209	18	18842220	18845031	2811	1	-9	-9	156815469	156815469	1	1	1	0	1
R210	19	11468133	11469562	1429	4	90411037	90411037	90411037	90411037	1	1	1	1	1
R211	19	41871366	41880073	8707	27	26732657	26717548	26873911	26873911	1	1	2	2	2
R212	19	60751705	60753852	2147	18	-9	-9	65712726	65712726	1	1	1	0	1
R213	20	6355588	6356279	691	18	21081313	21081313	21237718	21237718	1	1	1	1	1
R214	20	6401214	6405911	4697	10	5374462	8376884	5397633	5372430	1	1	3	2	3
R215	20	9150324	9151537	1213	21	48892720	48892720	48992874	48992874	1	1	1	1	1
R216	20	15468975	15469979	1004	9	16595638	16595638	16557304	16557304	1	1	1	1	1
R217	20	40925841	40930659	4818	4	6821118	6821118	6833504	6833504	1	1	1	1	1
R218	20	69130941	69133016	2075	16	-9	-9	18069584	18069584	1	1	1	0	1
R219	20	71884056	71906599	22543	21	-9	-9	71474848	71480566	1	1	4	0	2
R220	21	657219	694729	37510	7	-9	-9	24068204	24678472	1	1	3	0	3
R221	21	5768430	5771545	3115	16	81623760	81623760	-9	-9	1	1	1	1	0
R222	21	13229171	13246830	17659	21	-9	-9	71170632	71274788	5	3	3	0	2
R223	21	13260248	13261402	1154	6	48494594	48494594	48471754	48471754	1	1	1	1	1
R224	21	13317515	13323875	6360	7	-9	-9	24678472	24678472	1	1	1	0	1
R225	21	55755946	55792350	36404	10	38631536	38718168	38957373	38680889	7	4	16	8	14
R226	21	59845350	60926744	1081394	27	4657	2857278	909558	306584	35	18	297	164	237
R227	22	24504408	24514483	10075	1	24822730	24785868	24809673	24809673	1	1	5	2	5
R228	22	49745666	49755357	9691	10	50782594	50782594	50651671	50651671	1	1	1	1	1
R229	22	52317625	52323964	6339	13	83215404	83215404	83314355	83314355	1	1	1	1	1
R230	23	13240376	13242389	2013	29	-9	-9	25269996	25269996	1	1	1	0	1
R231	23	52353182	52478629	125447	23	68374	220684	2089641	26308706	7	4	36	27	33
R232	24	2237087	2247402	10315	7	70434655	70434655	70211949	69581706	1	1	2	1	2
R233	24	27063110	27075039	11929	27	45341204	45234100	43347678	45358472	1	1	4	3	4
R234	26	15018834	15030174	11340	11	6743198	6743198	5909515	4323028	3	2	5	3	4
R235	26	19035301	19036296	995	29	2964773	2964773	3413469	3413469	1	1	1	1	1
R236	26	23006493	23444622	438129	26	50770426	50602496	50230536	51380380	27	14	189	152	172
R237	26	25715286	26015674	300388	26	50687107	50868353	50695968	50913622	35	18	93	53	72
R238	26	34668837	34684515	15678	6	118101099	118101099	118387226	118387226	1	1	6	3	2
R239	27	10912446	10914274	1828	27	38196184	38196184	38193136	38193136	1	1	1	1	1
R240	27	15775963	15779698	3735	6	97216908	97216908	-9	-9	1	1	1	1	0
R241	27	38371051	38415517	44466	1	-9	-9	154890	121669	7	4	2	0	2
R242	27	41043668	41049402	5734	14	21166494	21166494	21074919	21154238	7	4	3	2	2
R243	29	20570440	20578596	8156	26	29940642	29949301	-9	-9	1	1	2	2	0
R244	29	20628452	20630915	2463	15	56171828	55414818	55767116	55767116	1	1	2	2	2
R245	29	33168020	33180215	12195	26	51322251	51314620	51312315	51385156	1	1	5	3	4
R246	29	45470894	45471764	870	15	54810114	54810114	54810114	54810114	1	1	1	1	1
												3097	2027	2314

## Sheet: Part_misassembled_contig
CHR_A	BP_A_start	BP_A_end	SNP_name	BP_A_snp	CHR_B	BP_B_snp_nel	BP_B_snp_hol		Description of the columns
1	44801491	44837119	BovineHD0100012777	44807017	11	83033411	83058170
1	44801491	44837119	BovineHD0100012778	44807977	11	-9	83058170		CHR_A = Current chromosome
1	44801491	44837119	BovineHD0100012779	44810333	11	83033411	83058170		BP_A_start = current starting base pair position of the contig
1	44801491	44837119	BovineHD0100012780	44811219	11	82797828	83003460		BP_A_end = current ending base pair position of the contig
1	44801491	44837119	BovineHD0100012781	44811913	11	82924571	83058170		SNP_name = Name of the probe
1	44801491	44837119	BovineHD0100012782	44813075	11	-9	83004098		BP_A_snp = SNP position
1	44801491	44837119	ARS-BFGL-NGS-99064	44813737	11	83080769	-9		CHR_B = Estimated chromosome
1	44801491	44837119	BovineHD0100012783	44814525	11	-9	83003460		BP_B_snp_nel = estimated base pair position of the SNP in Nellore
1	44801491	44837119	BovineHD0100012786	44819380	11	82923029	83003460		BP_B_snp_hol = estimated base pair position of the SNP in Holstein
1	44801491	44837119	BovineHD0100012787	44820378	11	83010571	83003460
1	44801491	44837119	BovineHD4100000240	44821882	11	83003028	83002142
1	44801491	44837119	BovineHD0100012788	44823013	11	83003028	83002142
1	44801491	44837119	BovineHD0100012789	44824104	11	83003028	83002142
1	44801491	44837119	BovineHD0100012790	44826472	11	83003028	83002471
1	44801491	44837119	BovineHD0100012791	44827835	11	-9	83002471
1	44801491	44837119	BovineHD0100012792	44829322	11	-9	83002471
1	44801491	44837119	BovineHD0100012793	44833048	11	-9	83002142
1	44801491	44837119	BovineHD0100012794	44834296	11	-9	83002471
1	44801491	44837119	BovineHD0100012796	44836528	11	-9	83002142
1	94570415	94742932	BovineHD0100026853	94571851	2	-9	7996662
1	94570415	94742932	BovineHD0100026854	94576378	2	8027738	7971828
1	94570415	94742932	BovineHD0100026855	94581777	2	7971451	7907976
1	94570415	94742932	BTA-85701-no-rs	94585445	2	-9	7996662
1	94570415	94742932	BovineHD0100026856	94586281	2	-9	7987600
1	130641061	130715611	BovineHD0100037140	130647422	2	122151268	-9
1	130641061	130715611	BovineHD0100037143	130654213	2	122205228	122493165
1	130641061	130715611	BovineHD0100037144	130657394	2	122151268	-9
1	130641061	130715611	BovineHD0100037145	130660514	2	122151268	-9
1	130641061	130715611	BovineHD0100037146	130664229	2	-9	122211568
1	130641061	130715611	BovineHD4100000745	130665368	2	-9	122737707
2	28025216	28145296	BovineHD0200040534	28132783	26	15143242	-9
2	28025216	28145296	BovineHD0200008212	28137499	26	-9	15111408
2	28025216	28145296	BovineHD0200008213	28140022	26	15203730	15111408
2	28025216	28145296	BovineHD0200008214	28142923	26	15114570	15114570
2	28025216	28145296	BovineHD0200008215	28144601	26	-9	17474436
2	121090648	121120690	BovineHD0200035117	121091939	10	-9	18661610
2	121090648	121120690	BovineHD0200035118	121097230	10	-9	18674638
2	121090648	121120690	BovineHD0200035119	121101920	10	18898276	-9
2	121090648	121120690	BovineHD0200035120	121106581	10	19938664	18716146
4	1022133	1053515	BovineHD0400000217	1023878	6	-9	114589778
4	1022133	1053515	BovineHD0400000219	1031130	6	-9	114589778
8	105654810	105706483	BovineHD0800031476	105658660	7	46907610	-9
8	105654810	105706483	BovineHD0800031477	105663368	7	46916572	46936118
8	105654810	105706483	BovineHD0800031479	105669087	7	46845373	-9
8	105654810	105706483	BovineHD0800031480	105680581	7	46916572	46799522
8	105654810	105706483	ARS-BFGL-NGS-63961	105683974	7	-9	41089740
8	105654810	105706483	BovineHD0800031482	105686060	7	46907610	-9
8	105654810	105706483	BovineHD0800031483	105687691	7	-9	46799522
8	105654810	105706483	BovineHD0800031484	105691835	7	46883292	46707208
8	105654810	105706483	BTB-01401013	105695288	7	46869584	46744616
8	105654810	105706483	BovineHD0800031485	105699857	7	46907610	-9
11	5746318	5829265	BovineHD1100002088	5750278	6	103438288	102762460
11	5746318	5829265	BovineHD1100002089	5751311	6	103438288	102762460
11	5746318	5829265	BovineHD1100002092	5758041	6	103510214	102670612
11	5746318	5829265	BovineHD1100002094	5759432	6	103875618	102670612
11	5746318	5829265	BovineHD1100002095	5760385	6	103431044	103438392
11	5746318	5829265	BovineHD1100002096	5761693	6	104280529	102670612
11	5746318	5829265	BovineHD1100002097	5764094	6	103369638	102670612
11	5746318	5829265	BovineHD1100002098	5764929	6	103781670	102670612
11	5746318	5829265	BovineHD1100002099	5765837	6	104024952	102670612
11	5746318	5829265	BovineHD1100002100	5766745	6	103431044	103438392
11	5746318	5829265	BovineHD1100002101	5767719	6	103504088	102670612
11	5746318	5829265	Hapmap44283-BTA-77701	5768629	6	103436910	103556284
11	5746318	5829265	BovineHD1100002102	5770986	6	103504088	102670612
11	5746318	5829265	BovineHD1100002103	5778054	6	103732838	103372548
11	5746318	5829265	BovineHD1100002104	5786715	6	103847750	103424552
11	5746318	5829265	BovineHD1100002105	5788240	6	103434450	103506352
11	5746318	5829265	BovineHD1100002106	5789855	6	-9	103808350
11	5746318	5829265	BovineHD1100002108	5798679	6	103426316	103590980
11	5746318	5829265	BovineHD1100002109	5800039	6	103433150	103808350
11	50193063	50349425	BovineHD1100014818	50329469	16	-9	49908073
11	50193063	50349425	ARS-BFGL-NGS-97754	50330158	16	-9	49627590
11	50193063	50349425	BovineHD1100014819	50332078	16	50112304	49540173
11	50193063	50349425	BovineHD1100014821	50337162	16	50203334	50199398
11	50193063	50349425	BovineHD1100014822	50339491	16	50139908	49259820
11	50193063	50349425	BovineHD1100014823	50346607	16	-9	50176923

## Sheet: Description_part_misassembled_contig
CHR_A	BP_A_start	BP_A_end	contiglen	contigname	tnsnps	nsnpshol	nsnpsnel	nsnpsdetnel	nsnpsdethol		Description of the columns
1	44801491	44837119	35628	DAAA02001056.1	22	19	12	11	18
1	94570415	94742932	172517	DAAA02002163.1	53	50	25	2	5		CHR_A = Current chromosome
1	130641061	130715611	74550	DAAA02002928.1	40	26	26	4	3		BP_A_start = current starting base pair position of the segment
2	28025216	28145296	120080	DAAA02004308.1	37	31	27	3	4		BP_A_end = current ending base pair position of the segment
2	121090648	121120690	30042	DAAA02006218.1	8	4	4	2	3		contiglen = contig length
4	1022133	1053515	31382	DAAA02009575.1	4	3	2	0	2		contigname = Contig name in the UMD 3.1 bovine genome assembly
8	105654810	105706483	51673	DAAA02024587.1	12	7	9	8	6		tnsnps = total number of SNPs in the segment
11	5746318	5829265	82947	DAAA02030196.1	31	24	27	18	19		nholsnps = number of SNPs present in Holstein after filtering the data
11	50193063	50349425	156362	DAAA02031165.1	47	41	24	3	6		nnelsnps = number of SNPs present in Nellore after filtering the data
											nsnpsdethol = number of SNPs detected in Holstein
											nsnpsdetnel = number of SNPs detected in Nellore

## Sheet: Misplaced_snps
CHR_A	BP_A_start	BP_A_end	SNP_name	BP_A_snp	CHR_B	BP_B_snp_nel	BP_B_snp_hol		Description of the columns
1	44801491	44837119	BovineHD0100012776	44805289	1	157408686	157937430
1	86847808	86944145	BovineHD0100024728	86849191	1	147034220	-9		CHR_A = Current chromosome
2	2718109	2722827	BovineHD0200000746	2722101	24	-9	43514612		BP_A_start = current starting base pair position of the segment
2	113431224	113501655	BovineHD0200032693	113481798	20	8935567	-9		BP_A_end = current ending base pair position of the segment
2	128869466	128891740	BovineHD4100001669	128887693	14	12073117	12074702		SNP_name = Name of the probe
2	134687200	134699628	BovineHD0200039339	134692959	6	-9	104629380		BP_A_snp = SNP position
2	135975294	136020644	BovineHD4100001760	135995979	8	88530052	88547996		CHR_B = Estimated chromosome
3	906888	1018903	BovineHD4100001772	944575	4	1437603	1455548		BP_B_snp_nel = estimated base pair position of the SNP in Nellore
3	69996098	70370896	BovineHD4100002204	70081761	11	41624798	41699883		BP_B_ssnp_hol = estimated base pair position of the SNP in Holstein
4	57040988	57396931	BovineHD0400015670	57389027	3	110655450	110637484
6	5078734	5117358	BTA-116762-no-rs	5086136	20	-9	46122264
7	346167	369150	BovineHD0700000062	346419	5	99606462	100714274
9	39276849	39298441	BovineHD4100007379	39295192	11	-9	2063760
9	87575366	87900222	UA-IFASA-4584	87799630	22	4920426	-9
10	14383797	14486437	BovineHD4100007895	14436386	4	-9	1455548
10	89626182	89755034	BovineHD4100008324	89672708	25	31338998	31338998
12	88260060	88412848	BovineHD1200025824	88309027	16	-9	51318644
14	3713833	3719759	BovineHD1400000740	3714307	3	121165532	-9
14	20384850	20473332	BovineHD4100011271	20455247	9	-9	49447747
14	23704797	23760794	Hapmap32295-BTA-129360	23737337	14	67727914	66404328
14	51534150	51879154	Hapmap3871-BTA-22527	51738442	24	-9	46439627
15	5969599	6061417	BovineHD1500001477	5975694	5	-9	25886834
15	5969599	6061417	BovineHD1500025564	5971919	5	25946844	-9
15	54250634	54391992	BovineHD1500015711	54377551	11	33564583	-9
16	51317448	51435040	BovineHD1600014297	51431513	14	4418728	3486916
17	8684342	8837901	BovineHD1700002486	8815216	12	70920910	-9
17	8684342	8837901	BovineHD1700002492	8825674	12	70920910	69966194
17	8838002	8843813	BovineHD1700002497	8842592	12	73211705	-9
18	23147410	23182621	BovineHD1800007102	23178737	20	-9	34031023
19	10285107	10351058	BTA-10072-rs29015638	10328265	5	-9	40239716
20	44880808	44930376	BTA-10117-rs29015683	44916116	9	-9	43553756
23	27990488	28013404	BovineHD4100016097	28013242	24	-9	37366334
25	36563243	36682653	BTA-72591-no-rs	36682561	4	120264086	-9
29	31652100	31793665	BTA-11858-rs29017604	31734709	11	-9	91491803
